# Supplementary material for: Complete chloroplast genome of a montane plant Spathoglottis aurea Lindl.: Comparative analyses and phylogenetic relationships among members of tribe collabieae
Source: PLoS One. 2024 Sep 16;19(9):e0291888. doi: 10.1371/journal.pone.0291888 (PMC11404822; doi:10.1371/journal.pone.0291888)
Supplement: S2 Table — Original MISA file for SSR detection in S. aurea chloroplast genome. (MISA) [file pone.0291888.s003.misa]

S3 Table. Details on Simple Single Repeats present in S. aurea chloroplast DNA genome.
ID	SSR nr. SSR typeSSRsize start end
Spathoglottis_aurea_cp_157957bp	1	p2	(AT)5	10	51	60
Spathoglottis_aurea_cp_157957bp	2	p1	(T)11	11	1375	1385
Spathoglottis_aurea_cp_157957bp	3	p1	(T)11	11	1681	1691
Spathoglottis_aurea_cp_157957bp	4	p3	(TTA)4	12	3502	3513
Spathoglottis_aurea_cp_157957bp	5	c	(A)10gaattctttttttttatcactatactatttcttctacacatccgtctttaatccacaataaagaataattaggattaat(A)13	102	3838	3939
Spathoglottis_aurea_cp_157957bp	6	p2	(TA)7	14	5465	5478
Spathoglottis_aurea_cp_157957bp	7	p1	(T)12	12	5751	5762
Spathoglottis_aurea_cp_157957bp	8	c	(AT)5tct(TA)6	25	6584	6608
Spathoglottis_aurea_cp_157957bp	9	p1	(A)11	11	6967	6977
Spathoglottis_aurea_cp_157957bp	10	p1	(T)13	13	8125	8137
Spathoglottis_aurea_cp_157957bp	11	p1	(A)12	12	9502	9513
Spathoglottis_aurea_cp_157957bp	12	p4	(GTCT)3	12	11839	11850
Spathoglottis_aurea_cp_157957bp	13	p1	(T)13	13	14064	14076
Spathoglottis_aurea_cp_157957bp	14	c	(T)10ccattcctggtggtatcaaaatgccactgtgcctagatattttatccacctctccagaaaaatgaatatctccagaaaagattttaagttccatac(T)11	117	18930	19046
Spathoglottis_aurea_cp_157957bp	15	p2	(AT)5	10	20415	20424
Spathoglottis_aurea_cp_157957bp	16	p4	(AAAT)3	12	28674	28685
Spathoglottis_aurea_cp_157957bp	17	p2	(TA)6	12	28800	28811
Spathoglottis_aurea_cp_157957bp	18	p4	(TTTC)3	12	29641	29652
Spathoglottis_aurea_cp_157957bp	19	p5	(TTGTA)3	15	30190	30204
Spathoglottis_aurea_cp_157957bp	20	p1	(A)10	10	33127	33136
Spathoglottis_aurea_cp_157957bp	21	p1	(A)14	14	33277	33290
Spathoglottis_aurea_cp_157957bp	22	p1	(T)11	11	43244	43254
Spathoglottis_aurea_cp_157957bp	23	p2	(TA)8	16	44235	44250
Spathoglottis_aurea_cp_157957bp	24	p1	(A)13	13	46238	46250
Spathoglottis_aurea_cp_157957bp	25	p1	(T)12	12	47451	47462
Spathoglottis_aurea_cp_157957bp	26	p1	(A)10	10	47650	47659
Spathoglottis_aurea_cp_157957bp	27	c	(TA)6gaaatctagaatagaaatagatatatctagaaatctagaaatcttctatttctattcttat(TA)7	87	48335	48421
Spathoglottis_aurea_cp_157957bp	28	p1	(T)10	10	51470	51479
Spathoglottis_aurea_cp_157957bp	29	p3	(TAC)4	12	51955	51966
Spathoglottis_aurea_cp_157957bp	30	p2	(TA)5	10	55401	55410
Spathoglottis_aurea_cp_157957bp	31	p1	(A)11	11	61765	61775
Spathoglottis_aurea_cp_157957bp	32	p1	(T)10	10	62182	62191
Spathoglottis_aurea_cp_157957bp	33	p1	(T)14	14	64412	64425
Spathoglottis_aurea_cp_157957bp	34	p2	(TA)6	12	64837	64848
Spathoglottis_aurea_cp_157957bp	35	p1	(T)15	15	66787	66801
Spathoglottis_aurea_cp_157957bp	36	p1	(T)11	11	67936	67946
Spathoglottis_aurea_cp_157957bp	37	p4	(ATTA)3	12	68584	68595
Spathoglottis_aurea_cp_157957bp	38	p1	(T)14	14	68786	68799
Spathoglottis_aurea_cp_157957bp	39	p1	(A)13	13	69188	69200
Spathoglottis_aurea_cp_157957bp	40	p1	(T)10	10	69846	69855
Spathoglottis_aurea_cp_157957bp	41	c	(ATAGA)3taatattagtaatattgaatattagcatattttagcatatttctatattctaatctaatatattc(TAT)4	92	73644	73735
Spathoglottis_aurea_cp_157957bp	42	p2	(TA)6	12	76405	76416
Spathoglottis_aurea_cp_157957bp	43	p1	(A)10	10	77527	77536
Spathoglottis_aurea_cp_157957bp	44	p4	(GGAT)3	12	78892	78903
Spathoglottis_aurea_cp_157957bp	45	p1	(T)13	13	79173	79185
Spathoglottis_aurea_cp_157957bp	46	p1	(T)12	12	83188	83199
Spathoglottis_aurea_cp_157957bp	47	c	(TAT)4atatagaaatagaatatttctagaaatagaatagac(TA)7	62	83324	83385
Spathoglottis_aurea_cp_157957bp	48	p1	(T)10	10	85543	85552
Spathoglottis_aurea_cp_157957bp	49	p1	(A)13	13	85699	85711
Spathoglottis_aurea_cp_157957bp	50	p1	(T)10	10	86467	86476
Spathoglottis_aurea_cp_157957bp	51	p2	(GA)5	10	92769	92778
Spathoglottis_aurea_cp_157957bp	52	p1	(T)10	10	103181	103190
Spathoglottis_aurea_cp_157957bp	53	p1	(G)10	10	105874	105883
Spathoglottis_aurea_cp_157957bp	54	p1	(A)10	10	110791	110800
Spathoglottis_aurea_cp_157957bp	55	p1	(T)10	10	115954	115963
Spathoglottis_aurea_cp_157957bp	56	p1	(T)10	10	118264	118273
Spathoglottis_aurea_cp_157957bp	57	c	(A)10gagaagaaagaaaataaataagaa(AAT)5	49	120645	120693
Spathoglottis_aurea_cp_157957bp	58	c	(ATAA)3gtcgaaatatttcatgaccttactaagggtccaggaaagggactgtttttttagaggataccttcctaattgaatg(A)10	98	121903	122000
Spathoglottis_aurea_cp_157957bp	59	p1	(A)10	10	123753	123762
Spathoglottis_aurea_cp_157957bp	60	p3	(ATA)4	12	126310	126321
Spathoglottis_aurea_cp_157957bp	61	p1	(T)10	10	127790	127799
Spathoglottis_aurea_cp_157957bp	62	c	(A)10ggtcgttttcggggagaaccaaagggaagttccgcttccattccccagactgttaaaaaacaaaaatttgtttttttctctc(T)10	102	129773	129874
Spathoglottis_aurea_cp_157957bp	63	c	(TTC)4caacaaattctcggttaatttgtatgaccatcgagaaacccttttactgacttcttctattctaattccaacagatttcttttttc(T)10	108	130706	130813
Spathoglottis_aurea_cp_157957bp	64	p1	(T)14	14	131090	131103
Spathoglottis_aurea_cp_157957bp	65	p1	(T)10	10	131211	131220
Spathoglottis_aurea_cp_157957bp	66	p1	(A)12	12	131372	131383
Spathoglottis_aurea_cp_157957bp	67	p1	(T)10	10	134046	134055
Spathoglottis_aurea_cp_157957bp	68	p1	(C)10	10	138963	138972
Spathoglottis_aurea_cp_157957bp	69	p1	(A)10	10	141656	141665
Spathoglottis_aurea_cp_157957bp	70	p2	(TC)5	10	152068	152077
