# Supplementary material for: Complete chloroplast genome of a montane plant Spathoglottis aurea Lindl.: Comparative analyses and phylogenetic relationships among members of tribe collabieae
Source: PLoS One. 2024 Sep 16;19(9):e0291888. doi: 10.1371/journal.pone.0291888 (PMC11404822; doi:10.1371/journal.pone.0291888)
Supplement: S3 Table — Details on SSR location in the S. aurea chloroplast genome. (XLSX) [file pone.0291888.s004.xlsx]

## Sheet: SSR_positions
S3 Table	Details on SSR Position in Chloroplast Genome
Number	Type	Motif	SSR	Size	Start	End	Location
1	Monomer	A	(A)10	10	3838	3847	LSC/intron (trnK-UUU)
2				10	33127	33136	LSC/IGS (trnE-UUC, trnT-GGU)
3				10	47650	47659	LSC/IGS (trnT-UGU, trnL-UAA)
4				10	77527	77536	LSC/intron (petB)
5				10	110791	110800	IRb/IGS (rrn4.5, rrn5)
6				10	121991	122000	SSC/IGS (ndhG, ndhI)
7				10	120645	120654	SSC/IGS (psaC, ndhE)
8				10	123753	123762	SSC/intron (ndhA)
9				10	129773	129782	SSC (ycf1)
10				10	141656	141665	IRa/IGS (rrn4.5, rrn5)
11			(A)11	11	6967	6977	LSC/IGS (rps16, trnQ-UUG)
12				11	61765	61775	LSC/IGS (pafII, cemA)
13				12	9502	9513	LSC/IGS (trnS-GCU, trnG-UCC)
14				12	131372	131383	SSC (ycf1)
15				13	3925	3939	LSC/intron (trnK-UUU)
16				13	46238	46250	LSC/IGS (trnS-GGA, rps4)
17				13	69188	69200	LSC/IGS (rpl33, rps18)
18				13	85699	85711	LSC/IGS (rpl16, rps3)
19				14	33277	33290	LSC/IGS (trnT-GGU, psbD)
20		C	(C)10	10	138963	138972	IRa/intron (trnI-GAU)
21		G	(G)10	10	105874	105883	IRb/intron (trnI-GAU)
22		T	(T)10	10	18930	18939	LSC (rpoC2)
23				10	51470	51479	LSC/IGS (ndhC, trnV-UAC)
24				10	62182	62191	LSC/IGS (pafII, cemA)
25				10	69846	69855	LSC (rpl20)
26				10	85543	85552	LSC/intron (rpl16)
27				10	86467	86476	LSC/IGS (rps3, rpl22)
28				10	103181	103190	IRb/IGS (rps12, trnV-GAC)
29				10	115954	115963	SSC/IGS (ndhF, rpl32)
30				10	118264	118273	SSC/IGS (ccsA, ndhD)
31				10	127790	127799	SSC (ycf1)
32				10	129865	129874	SSC (ycf1)
33				10	130804	130813	SSC (ycf1)
34				10	131211	131220	SSC (ycf1)
35				10	134046	134055	IRa/IGS (rps12, trnV-GAC)
36		T	(T)11	11	1375	1385	LSC/IGS (psbA, trnK-UUU)
37				11	1681	1691	LSC/intron (trnK-UUU)
38				11	19036	19046	LSC (rpoC2)
39				11	43244	43254	LSC/IGS (psaA, pafI)
40				11	67936	67946	LSC/IGS (trnP-UGG, psaJ)
41			(T)12	12	5751	5762	LSC/intron (rps16)
42				12	47451	47462	LSC/IGS (trnT-UGU, trnL-UAA)
43				12	83188	83199	LSC/IGS (rps8, rps14)
44			(T)13	13	8125	8137	LSC/IGS (psbK, psbI)
45				13	14064	14076	LSC/IGS (atpF, atpH)
46				13	79173	79185	LSC/intron (petD)
47			(T)14	14	64412	64425	LSC/IGS (petA, psbJ)
48				14	68786	68799	LSC/IGS (psaJ, rpl33)
49				14	131090	131103	SSC (ycf1)
50			(T)15	15	66787	66801	LSC/IGS (psbE, petL)
51	Dimer	AT	(AT)5	10	51	60	LSC/IGS (rps19, psbA)
52				10	6584	6593	LSC/IGS (rps16, trnQ-UUG)
53				10	20415	20424	LSC (rpoC2)
54		GA	(GA)5	10	92769	92778	IRa (ycf2)
55		TA	(TA)5	10	55401	55410	LSC/IGS (atpB-rbcL)
56			(TA)6	12	6597	6608	LSC/IGS (rps16, trnQ-UUG)
57			(TA)6	12	28800	28811	LSC/IGS (rpoB, trnC-GCA)
58			(TA)6	12	48335	48348	LSC/intron (trnL-UAA)
59			(TA)6	12	64837	64848	LSC/IGS (petA-psbJ)
60			(TA)6	12	76405	76416	LSC/IGS (psbB-psbT)
61			(TA)7	14	5465	5478	LSC/intron (rps16)
62			(TA)7	14	48408	48421	LSC/intron (trnL-UAA)
63			(TA)7	14	83373	83385	LSC/IGS (rps8-rpl14)
64			(TA)8	16	44235	44250	LSC/intron (pafI)
65		TC	(TC)5	10	152068	152077	IRb (ycf2)
66	Trimer	AAT	(AAT)5	15	120679	120693	SSC/IGS (psaC, ndhE)
67		ATA	(ATA)4	12	126310	126321	SSC/IGS (ndhH, rps15)
68		TAC	(TAC)4	12	51955	51966	LSC/IGS (ndhC, trnV-UAC)
69		TAT	(TAT)4	12	73724	73735	LSC/IGS (clpP1, psbB)
70			(TAT)4	12	83324	83311	LSC/IGS (rps8, rpl14)
71		TTA	(TTA)4	12	3502	3513	LSC/intron (trnK-UUU)
72		TTC	(TTC)4	12	130706	130717	SSC (ycf1)
73	Tetramer	AAAT	(AAAT)3	12	28674	28685	LSC/IGS (rpoB, trnC-GCA)
74		ATAA	(ATAA)3	12	121903	121914	SSC/IGS (ndhI, ndhA)
75		ATTA	(ATTA)3	12	68584	68595	LSC/IGS (psaJ, rpl33)
76		GGAT	(GGAT)3	12	78892	78903	LSC/IGS (petB, petD)
77		GTCT	(GTCT)3	12	11839	11850	LSC (atpA)
78		TTTC	(TTTC)3	12	29641	29652	LSC/IGS (trnC-GCA, psbM)
79	Pentamer	TTGTA	(TTGTA)3	15	30190	30204	LSC/IGS (psbM-petN)
80		ATAGA	(ATAGA)3	15	73644	73658	LSC/IGS (clpP1-psbB)
